# Supplementary material for: Hybrid Equation/Agent-Based Model of Ischemia-Induced Hyperemia and Pressure Ulcer Formation Predicts Greater Propensity to Ulcerate in Subjects with Spinal Cord Injury
Source: PLoS Comput Biol. 2013 May 16;9(5):e1003070. doi: 10.1371/journal.pcbi.1003070 (PMC3656105; doi:10.1371/journal.pcbi.1003070)
Supplement: Dataset S3 — SPARK source codes of the hybrid model. (ZIP) [file pcbi.1003070.s003.zip]

Archive with 9 entries (7 files):
- model/
- model/BloodVessel.spark
- model/CellAgent.spark
- model/EpithelialCell.spark
- model/Macrophage.spark
- model/Model.spark
- model/output/
- model/output/Model.xml
- model/SCI-BloodVesselEq.xml
