# Supplementary material for: Hybrid Equation/Agent-Based Model of Ischemia-Induced Hyperemia and Pressure Ulcer Formation Predicts Greater Propensity to Ulcerate in Subjects with Spinal Cord Injury
Source: PLoS Comput Biol. 2013 May 16;9(5):e1003070. doi: 10.1371/journal.pcbi.1003070 (PMC3656105; doi:10.1371/journal.pcbi.1003070)
Supplement: Dataset S3 — SPARK source codes of the hybrid model. (ZIP) [file pcbi.1003070.s003.zip › model/BloodVessel.spark]

; Represents a blood vessel
agent BloodVessel : SpaceAgent

; Blood flow is proportional to the size
var size : number
var max-size : number

; ODE variables
var I1, I2, I3, I4, I5, I6 : number
var old-V : number
var normal-flow : number

; Constructor
to create
	super 0.5 torus
	size = 0.5
	max-size = random-in-interval 0.3 0.6
	color = red
end

; Initialization function
; V: the initial blood pressure
to init [V]
	old-V = V
    I1 = 0
    I2 = 0
    I3 = 0
    I4 = 0
    I5 = 0
    I6 = 0

    var delta = (R1 + R4) * (R1 + R2 + R3) - R1 * R1
    I3 = R4 * V / delta
    I4 = (V - R1 * I3) / (R1 + R4)
    I2 = I3
    I1 = I2 + I4
    I5 = 0
    I6 = 0	
end

; Computes the normal blood flow (corresponding to I2)
; for the given blood pressure V
to compute-normal-flow [ V : number ]
    var delta = (R1 + R4) * (R1 + R2 + R3) - R1 * R1
    normal-flow = R4 * V / delta
end

; The main ODE step
to eq-step [ V : number ]
	; Integrate equations the given number of times
	repeat integration-steps
	[
		var dV = (V - old-V) / dt
		old-V = V

		; ODE part of the model
		equations
		[
			I4 = (V - R1 * I1) / R4
			I3 = (V - R1 * I1 - R2 * I2) / R3
			I5 = I1 - I2 - I4
			I6 = I2 - I3

			Dt I1 = (dV - I5 / C1) / R1
			Dt I2 = (I5 / C1 - I6 / C2) / R2
		]
	]
end

; step
to step [tick]
	var p = pressure.value
	var V = 0
	
	; If the external pressure is not applied (smaller than the given threshold),
	; then the blood pressure is maximal, otherwise the blood pressure is minimal.
	ifelse p < 0.1 
		[ V = V-max ]
		[ V = V-min ]
	
	; Integrate ODEs
	eq-step V
	compute-normal-flow V-max

	; The size of the blood vessel is proportional to the blood flow (I2)
	var p = I2 / normal-flow / 2
	if p < 0.1 [ p = 0.1 ]
	size = p

	radius = size

	; Kill the blood vessel if there is no epithelial cells around
	if count (agents-at EpithelialCell position 1) <= 1
	[
	 	die
	 	exit
	]

	; Produce macrophages
	if random 1 < macrophage-production * size
	[
	 	hatch-one Macrophage
	]

	; Release oxygen
	oxygen.add-value-here oxygen-production * size
end
