# Supplementary material for: Hybrid Equation/Agent-Based Model of Ischemia-Induced Hyperemia and Pressure Ulcer Formation Predicts Greater Propensity to Ulcerate in Subjects with Spinal Cord Injury
Source: PLoS Comput Biol. 2013 May 16;9(5):e1003070. doi: 10.1371/journal.pcbi.1003070 (PMC3656105; doi:10.1371/journal.pcbi.1003070)
Supplement: Dataset S3 — SPARK source codes of the hybrid model. (ZIP) [file pcbi.1003070.s003.zip › model/CellAgent.spark]

; Describes a basic cell agent
; This agent type is the base type for other agents
agent CellAgent : SpaceAgent

; Cell's age
var age : number
; Cell's moving direction (in degrees)
var heading : number

; Constructor
to create
	heading = random 360
	color = black
end

; Moves the cell forward in the current direction by the given number
to jump [number]
    move (vector-in-direction number heading)
end

; Randomly change the direction
to wiggle [angle]
    heading += random-in-interval (-angle) angle
end

; Chemoattraction function
to sniff [data:grid jump-size]
   	var p = position

	; Get the data (concentration of a chemical) ahead
   	var v = vector-in-direction 1.0 heading + p
   	var ahead = data.value-at v
      	
	; Get the data on the right
   	v = vector-in-direction 1.0 (heading - 90) + p
   	var right = data.value-at v
      	
	; Get the data on the left
    v = vector-in-direction 1.0 (heading + 90) + p
    var left = data.value-at v
      	
	; Change the direction towards the highest data value
    ifelse right >= ahead and right >= left
    [
    	heading -= 90
    ]
    [
    	if left >= ahead [ heading += 90 ]
    ]
      	
	; Move forward in new direction
    jump jump-size
end
