# Supplementary material for: Hybrid Equation/Agent-Based Model of Ischemia-Induced Hyperemia and Pressure Ulcer Formation Predicts Greater Propensity to Ulcerate in Subjects with Spinal Cord Injury
Source: PLoS Comput Biol. 2013 May 16;9(5):e1003070. doi: 10.1371/journal.pcbi.1003070 (PMC3656105; doi:10.1371/journal.pcbi.1003070)
Supplement: Dataset S3 — SPARK source codes of the hybrid model. (ZIP) [file pcbi.1003070.s003.zip › model/EpithelialCell.spark]

; Represents an epithelial cell
agent EpithelialCell : SpaceAgent

; Cell's life
var life = 100

; Constructor
to create
	super 0.5 square
	set-color
end

; Sets the cell color
to set-color
	; red = (100 - life) / 100
	; green = life / 100
	; blue = 0
	color = create-vector ((100 - life) / 100) (life / 100) 0
end

; step
to step
	var p = pressure.value
	
	; The cell is damaged by the external pressure and by TNF
	life -= pressure-epithelial * p + tnf-epithelial * tnf.value
	; The cell is healed by TGF and Oxygen
	life += (tgf-epithelial * tgf.value + healing-rate) * oxygen.value
	
	set-color
	
	; Die if the life is less than 0
	ifelse life < 0
	[
	 	life = 0
	 	die
	 	exit
	]
	[
	 	if life > 100 [ life = 100 ]
	]
	
	; Produce TNF if the life is below some threshold
	if life < 80
	[
	 	tnf.add-value-here tnf-production
	]
	
	; Add the life value to the total tissue health
	tissue-health += life
end
