# Supplementary material for: Hybrid Equation/Agent-Based Model of Ischemia-Induced Hyperemia and Pressure Ulcer Formation Predicts Greater Propensity to Ulcerate in Subjects with Spinal Cord Injury
Source: PLoS Comput Biol. 2013 May 16;9(5):e1003070. doi: 10.1371/journal.pcbi.1003070 (PMC3656105; doi:10.1371/journal.pcbi.1003070)
Supplement: Dataset S3 — SPARK source codes of the hybrid model. (ZIP) [file pcbi.1003070.s003.zip › model/Macrophage.spark]

; Macrophage
agent Macrophage : CellAgent

; Constructor
to create
	radius = 0.2
	color = blue
	age = floor random-in-interval 100 150
end

; step
to step
	; Randomly change the moving direction
	wiggle 45
	; Move forward
	jump macrophage-speed / 3
	; Chemoattraction by TNF
	sniff tnf macrophage-speed
	
	; Produce TNF
	tnf.add-value-here mac-tnf-production / (1 + tgf.value)
	; Produce TGF
	tgf.add-value-here mac-tgf-production
	
	; Decrease the age
	age -= 1
	if age < 0
	[
	 	die
	 	exit
	]
end
