# Supplementary material for: Hybrid Equation/Agent-Based Model of Ischemia-Induced Hyperemia and Pressure Ulcer Formation Predicts Greater Propensity to Ulcerate in Subjects with Spinal Cord Injury
Source: PLoS Comput Biol. 2013 May 16;9(5):e1003070. doi: 10.1371/journal.pcbi.1003070 (PMC3656105; doi:10.1371/journal.pcbi.1003070)
Supplement: Dataset S3 — SPARK source codes of the hybrid model. (ZIP) [file pcbi.1003070.s003.zip › model/Model.spark]

model Model

; Declare the standard simulation space
space StandardSpace -20 20 -20 20 true true

;;;;;;;;;;;;;;;;;
; Parameters
;;;;;;;;;;;;;;;;;

global macrophage-speed = 0.2

@parameter(min = 0, max = 1000, step = 1, name = "Pressure interval", default = 100)
global pressure-interval : number

@parameter(min = 0, max = 1, step = 0.05, name = "Pressure", default = 0.5)
global initial-pressure : number

;;;;;;;;;;;;;;;;;;;;;;;;;;;;;
; BloodVessel ODE parameters
;;;;;;;;;;;;;;;;;;;;;;;;;;;;;

@parameter(min = 0.01, max = 0.5, step = 0.01, default = 0.1)
global dt : number

@parameter(min = 1, max = 100, step = 1, default = 10)
global integration-steps : number

@parameter(min = 0, max = 200, step = 1, default = 100)
global V-min : number

@parameter(min = 0, max = 200, step = 1, default = 190)
global V-max : number

@parameter(min = 0.1, max = 200, default = 0.11798, step = 0.0001)
global R1 : number

@parameter(min = 0.1, max = 200, default = 21.364, step = 0.0001)
global R2 : number

@parameter(min = 1, max = 200, default = 67.278, step = 0.0001)
global R3 : number

@parameter(min = 1, max = 300, default = 200)
global R4 : number

@parameter(min = 1, max = 200, default = 47.438, step = 0.0001)
global C1 : number

@parameter(min = 1, max = 200, default = 23.822, step = 0.0001)
global C2 : number

;;;;;;;;;;;;;;;;;;	
; SCI Parameters
;;;;;;;;;;;;;;;;;;

@parameter(min = 0, max = 1, step = 0.05, default = 0.1)
global tnf-epithelial : number

@parameter(min = 0, max = 1, step = 0.05, default = 0.8)
global pressure-epithelial : number

@parameter(min = 0, max = 1, step = 0.05, default = 0.1)
global tgf-epithelial : number

@parameter(min = 0, max = 1, step = 0.05, default = 0.1)
global tnf-production : number

@parameter(min = 0, max = 1, step = 0.05, default = 0.4)
global mac-tgf-production : number

@parameter(min = 0, max = 1, step = 0.05, default = 0.4)
global mac-tnf-production : number

@parameter(min = 0, max = 1, step = 0.05, default = 0.5)
global macrophage-production : number

@parameter(min = 0, max = 10, step = 0.05, default = 5)
global oxygen-production : number

@parameter(min = 0, max = 1, step = 0.05, default = 0.1)
global healing-rate : number


;;;;;;;;;;;;;;;;;;;
; Data layers
;;;;;;;;;;;;;;;;;;;

@datalayer(min = 0, max = 1, color = "red")
global tnf : grid

@datalayer(min = 0, max = 4, color = "green")
global tgf : grid

@datalayer(min = 0, max = 1, color = "magenta")
global pressure = create-grid "pressure" 1 1 : grid

@datalayer(min = 0, max = 1.5, color = "blue")
global oxygen : grid

;;;;;;;;;;;;;;;
; Charts
;;;;;;;;;;;;;;;

@chart()
@dataset()
global tissue-health = 0

@chart()
@dataset()
global macrophage-number : number

@chart()
@dataset()
global total-pressure : number

@chart()
@dataset()
global total-oxygen : number

@chart(name = "Blood Flow", label = "I2")
@dataset
global test-I2 : number

@chart(name = "Blood Flow", label = "Normal Flow")
global test-normal-flow : number

;;;;;;;;;;;;;;;;;;;;;;;;
; Additional variables
;;;;;;;;;;;;;;;;;;;;;;;;

var epithelial-number : number
var init-epithelial-cells : number
var apply-pressure = true

@dataset()
global first-damage : number

@dataset()
global half-damage : number


; begin-step
to begin-step
	tissue-health = 0
end

; end-step
to end-step [tick]             
	; Diffuse data layers
	tnf.diffuse 0.9
	tgf.diffuse 0.9
	oxygen.diffuse 1
	
	; Evaporate data layers
	tnf.evaporate 0.9
	tgf.evaporate 0.9
	oxygen.evaporate 0.95
	
	; Compute stats
	macrophage-number = agents-number Macrophage
	total-pressure = sum pressure
	total-oxygen = sum oxygen
	epithelial-number = agents-number EpithelialCell

	if count agents BloodVessel > 0
	[
		var vessel = get (agents BloodVessel) 0
		test-I2 = vessel.I2
		test-normal-flow = vessel.normal-flow
	]
	
	; Apply the external pressure
	ifelse pressure-interval == 0
	[
	 	pressure.set-value initial-pressure
	]
	[
	 	if tick % pressure-interval == 0
	 	[
	 	 	ifelse apply-pressure
	 	 		[ pressure.set-value initial-pressure ]
	 	 		[ pressure.set-value 0 ]
	 		  
	 	 	apply-pressure = not apply-pressure
	 	]
	]
	
	; Measure the first damage time
	if first-damage == 0
	[
		if (epithelial-number < init-epithelial-cells)
		[
			first-damage = tick
		]
	]
	
	; Measure the half damage time
	if half-damage == 0
	[
		if epithelial-number <= 0.5 * init-epithelial-cells
		[
			half-damage = tick
		]
	]
end

; setup
to setup
	; Initialize Oxygen
	oxygen.set-value 1

	; Create epithelial cells and blood vessels
	for x = space-xmin : space-xmax - 1
	[
	 	for y = space-ymin : space-ymax - 1
	 	[
	 	 	ask create-one EpithelialCell
	 	 	[
	 	 	 	move-to create-vector (x + 0.5) (y + 0.5) 0
	 	 	]
	 	 	
	 	 	if x % 5 == 0 and y % 5 == 0
	 	 	[
	 	 	 	ask create-one BloodVessel
	 	 	 	[
	 	 	 	 	move-to create-vector (x + 0.5) (y + 0.5) 0
					init V-min
	 	 	 	]
	 	 	]
	 	]
	]
	
	apply-pressure = true
	init-epithelial-cells = agents-number EpithelialCell
	first-damage = 0
	half-damage = 0
end
	
