# Supplementary material for: Hybrid Equation/Agent-Based Model of Ischemia-Induced Hyperemia and Pressure Ulcer Formation Predicts Greater Propensity to Ulcerate in Subjects with Spinal Cord Injury
Source: PLoS Comput Biol. 2013 May 16;9(5):e1003070. doi: 10.1371/journal.pcbi.1003070 (PMC3656105; doi:10.1371/journal.pcbi.1003070)
Supplement: Dataset S3 — SPARK source codes of the hybrid model. (ZIP) [file pcbi.1003070.s003.zip › model/output/Model.xml]

<?xml version="1.0" encoding="UTF-8" standalone="no"?>
<spark version="1.1">
  <files all="true" path="."/>
  <model tick="1">
    <setup>SCIBloodVesselEq.Model</setup>
    <variables>
      <variable get="get_macrophageSpeed" name="macrophage-speed" set="set_macrophageSpeed" type="Double"/>
      <variable get="get_pressureInterval" name="pressure-interval" set="set_pressureInterval" type="Double"/>
      <variable get="get_initialPressure" name="initial-pressure" set="set_initialPressure" type="Double"/>
      <variable get="get_dt" name="dt" set="set_dt" type="Double"/>
      <variable get="get_integrationSteps" name="integration-steps" set="set_integrationSteps" type="Double"/>
      <variable get="get_VMin" name="V-min" set="set_VMin" type="Double"/>
      <variable get="get_VMax" name="V-max" set="set_VMax" type="Double"/>
      <variable get="get_R1" name="R1" set="set_R1" type="Double"/>
      <variable get="get_R2" name="R2" set="set_R2" type="Double"/>
      <variable get="get_R3" name="R3" set="set_R3" type="Double"/>
      <variable get="get_R4" name="R4" set="set_R4" type="Double"/>
      <variable get="get_C1" name="C1" set="set_C1" type="Double"/>
      <variable get="get_C2" name="C2" set="set_C2" type="Double"/>
      <variable get="get_tnfEpithelial" name="tnf-epithelial" set="set_tnfEpithelial" type="Double"/>
      <variable get="get_pressureEpithelial" name="pressure-epithelial" set="set_pressureEpithelial" type="Double"/>
      <variable get="get_tgfEpithelial" name="tgf-epithelial" set="set_tgfEpithelial" type="Double"/>
      <variable get="get_tnfProduction" name="tnf-production" set="set_tnfProduction" type="Double"/>
      <variable get="get_macTgfProduction" name="mac-tgf-production" set="set_macTgfProduction" type="Double"/>
      <variable get="get_macTnfProduction" name="mac-tnf-production" set="set_macTnfProduction" type="Double"/>
      <variable get="get_macrophageProduction" name="macrophage-production" set="set_macrophageProduction" type="Double"/>
      <variable get="get_oxygenProduction" name="oxygen-production" set="set_oxygenProduction" type="Double"/>
      <variable get="get_healingRate" name="healing-rate" set="set_healingRate" type="Double"/>
      <variable get="get_tissueHealth" name="tissue-health" set="set_tissueHealth" type="Double"/>
      <variable get="get_macrophageNumber" name="macrophage-number" set="set_macrophageNumber" type="Double"/>
      <variable get="get_totalPressure" name="total-pressure" set="set_totalPressure" type="Double"/>
      <variable get="get_totalOxygen" name="total-oxygen" set="set_totalOxygen" type="Double"/>
      <variable get="get_testI2" name="test-I2" set="set_testI2" type="Double"/>
      <variable get="get_testNormalFlow" name="test-normal-flow" set="set_testNormalFlow" type="Double"/>
      <variable get="get_firstDamage" name="first-damage" set="set_firstDamage" type="Double"/>
      <variable get="get_halfDamage" name="half-damage" set="set_halfDamage" type="Double"/>
      <variable get="count$BloodVessel" name="count$BloodVessel" set="" type="Double"/>
      <variable get="count$EpithelialCell" name="count$EpithelialCell" set="" type="Double"/>
      <variable get="count$Macrophage" name="count$Macrophage" set="" type="Double"/>
      <variable get="count$CellAgent" name="count$CellAgent" set="" type="Double"/>
    </variables>
    <parameters>
      <parameter default="100.0" max="1000.0" min="0.0" name="Pressure interval" step="1.0" type="Double" variable="pressure-interval"/>
      <parameter default="0.5" max="1.0" min="0.0" name="Pressure" step="0.05" type="Double" variable="initial-pressure"/>
      <parameter default="0.1" max="0.5" min="0.01" name="dt" step="0.01" type="Double" variable="dt"/>
      <parameter default="10.0" max="100.0" min="1.0" name="integration-steps" step="1.0" type="Double" variable="integration-steps"/>
      <parameter default="100.0" max="200.0" min="0.0" name="V-min" step="1.0" type="Double" variable="V-min"/>
      <parameter default="190.0" max="200.0" min="0.0" name="V-max" step="1.0" type="Double" variable="V-max"/>
      <parameter default="0.11798" max="200.0" min="0.1" name="R1" step="1.0E-4" type="Double" variable="R1"/>
      <parameter default="21.364" max="200.0" min="0.1" name="R2" step="1.0E-4" type="Double" variable="R2"/>
      <parameter default="67.278" max="200.0" min="1.0" name="R3" step="1.0E-4" type="Double" variable="R3"/>
      <parameter default="200.0" max="300.0" min="1.0" name="R4" step="0.1" type="Double" variable="R4"/>
      <parameter default="47.438" max="200.0" min="1.0" name="C1" step="1.0E-4" type="Double" variable="C1"/>
      <parameter default="23.822" max="200.0" min="1.0" name="C2" step="1.0E-4" type="Double" variable="C2"/>
      <parameter default="0.1" max="1.0" min="0.0" name="tnf-epithelial" step="0.05" type="Double" variable="tnf-epithelial"/>
      <parameter default="0.8" max="1.0" min="0.0" name="pressure-epithelial" step="0.05" type="Double" variable="pressure-epithelial"/>
      <parameter default="0.1" max="1.0" min="0.0" name="tgf-epithelial" step="0.05" type="Double" variable="tgf-epithelial"/>
      <parameter default="0.1" max="1.0" min="0.0" name="tnf-production" step="0.05" type="Double" variable="tnf-production"/>
      <parameter default="0.4" max="1.0" min="0.0" name="mac-tgf-production" step="0.05" type="Double" variable="mac-tgf-production"/>
      <parameter default="0.4" max="1.0" min="0.0" name="mac-tnf-production" step="0.05" type="Double" variable="mac-tnf-production"/>
      <parameter default="0.5" max="1.0" min="0.0" name="macrophage-production" step="0.05" type="Double" variable="macrophage-production"/>
      <parameter default="5.0" max="10.0" min="0.0" name="oxygen-production" step="0.05" type="Double" variable="oxygen-production"/>
      <parameter default="0.1" max="1.0" min="0.0" name="healing-rate" step="0.05" type="Double" variable="healing-rate"/>
    </parameters>
    <agents>
      <agent name="BloodVessel">SCIBloodVesselEq.BloodVessel</agent>
      <agent name="EpithelialCell">SCIBloodVesselEq.EpithelialCell</agent>
      <agent name="Macrophage">SCIBloodVesselEq.Macrophage</agent>
      <agent name="CellAgent">SCIBloodVesselEq.CellAgent</agent>
    </agents>
  </model>
  <interface>
    <about path="readme.txt"/>
    <windows>
      <window height="354" name="Parameters" visible="true" width="800" x="690" y="0"/>
      <window height="200" name="tissue-health" visible="true" width="300" x="1293" y="357"/>
      <window height="200" name="macrophage-number" visible="true" width="300" x="686" y="553"/>
      <window height="200" name="total-pressure" visible="true" width="300" x="690" y="354"/>
      <window height="200" name="total-oxygen" visible="true" width="300" x="988" y="555"/>
      <window height="200" name="Blood Flow" visible="true" width="300" x="992" y="355"/>
      <window height="200" name="Data" visible="true" width="200" x="1490" y="0"/>
      <window height="300" name="Oxygen" visible="true" width="300" x="1296" y="568"/>
      <window height="790" main="true" name="Main Window" visible="true" width="690" x="0" y="0"/>
    </windows>
    <mainframe control-state="0" dx="0.0" dy="0.0" location="Main Window" rot-x="20.0" rot-y="30.0" zoom="1.0">
      <spacestyle auto-size="true" cell-xsize="10" cell-ysize="10" name="space" selected="true" swapXY="false"/>
      <agentstyle alpha-function="4" alpha-function-value="0.0" bitmap-font-size="1.0" border="true" color-blending="false" draw-shape-with-image="false" dx-label="0.0" dy-label="0.0" label="false" label-color="0.0;0.0;0.0;1.0" label-height="100.0" label-width="100.0" modulate-label-color="false" modulate-label-size="false" modulate-size="true" name="Macrophage" position="0" scale="1.0" stencil-function="0" stencil-mask="0" stencil-ref="0" text-alignment="Left" texture-env="0" transparency-coefficient="0.5" transparent="false" visible="true"/>
      <agentstyle alpha-function="4" alpha-function-value="0.0" bitmap-font-size="1.0" border="true" color-blending="false" draw-shape-with-image="false" dx-label="0.0" dy-label="0.0" label="false" label-color="0.0;0.0;0.0;1.0" label-height="100.0" label-width="100.0" modulate-label-color="false" modulate-label-size="false" modulate-size="true" name="BloodVessel" position="1" scale="1.0" stencil-function="0" stencil-mask="0" stencil-ref="0" text-alignment="Left" texture-env="0" transparency-coefficient="0.5" transparent="false" visible="true"/>
      <agentstyle alpha-function="4" alpha-function-value="0.0" bitmap-font-size="1.0" border="true" color-blending="false" draw-shape-with-image="false" dx-label="0.0" dy-label="0.0" label="false" label-color="0.0;0.0;0.0;1.0" label-height="100.0" label-width="100.0" modulate-label-color="false" modulate-label-size="false" modulate-size="true" name="EpithelialCell" position="2" scale="1.0" stencil-function="0" stencil-mask="0" stencil-ref="0" text-alignment="Left" texture-env="0" transparency-coefficient="0.5" transparent="false" visible="true"/>
      <agentstyle alpha-function="4" alpha-function-value="0.0" bitmap-font-size="1.0" border="true" color-blending="false" draw-shape-with-image="false" dx-label="0.0" dy-label="0.0" label="false" label-color="0.0;0.0;0.0;1.0" label-height="100.0" label-width="100.0" modulate-label-color="false" modulate-label-size="false" modulate-size="true" name="CellAgent" position="3" scale="1.0" stencil-function="0" stencil-mask="0" stencil-ref="0" text-alignment="Left" texture-env="0" transparency-coefficient="0.5" transparent="false" visible="true"/>
    </mainframe>
    <dataset location="Data">
      <item name="tissue-health" variable="tissue-health"/>
      <item name="macrophage-number" variable="macrophage-number"/>
      <item name="total-pressure" variable="total-pressure"/>
      <item name="total-oxygen" variable="total-oxygen"/>
      <item name="test-I2" variable="test-I2"/>
      <item name="first-damage" variable="first-damage"/>
      <item name="half-damage" variable="half-damage"/>
    </dataset>
    <parameterframe location="Parameters">
      <user-parameter max="0.5" min="0.01" name="dt" step="0.01" use="false"/>
      <user-parameter max="1.0" min="0.0" name="pressure-epithelial" step="0.05" use="false"/>
      <user-parameter max="1000.0" min="0.0" name="Pressure interval" step="1.0" use="false"/>
      <user-parameter max="200.0" min="0.1" name="R1" step="1.0E-4" use="false"/>
      <user-parameter max="10.0" min="0.0" name="oxygen-production" step="0.05" use="false"/>
      <user-parameter max="1.0" min="0.0" name="macrophage-production" step="0.05" use="false"/>
      <user-parameter max="1.0" min="0.0" name="tnf-epithelial" step="0.05" use="false"/>
      <user-parameter max="1.0" min="0.0" name="mac-tnf-production" step="0.05" use="false"/>
      <user-parameter max="1.0" min="0.0" name="tnf-production" step="0.05" use="false"/>
      <user-parameter max="200.0" min="1.0" name="R4" step="0.1" use="false"/>
      <user-parameter max="1.0" min="0.0" name="mac-tgf-production" step="0.05" use="false"/>
      <user-parameter max="1000.0" min="1.0" name="integration-steps" step="1.0" use="false"/>
      <user-parameter max="200.0" min="1.0" name="R2" step="1.0E-4" use="false"/>
      <user-parameter max="1.0" min="0.0" name="healing-rate" step="0.05" use="false"/>
      <user-parameter max="200.0" min="1.0" name="R3" step="1.0E-4" use="false"/>
      <user-parameter max="200.0" min="0.0" name="V-max" step="1.0" use="false"/>
      <user-parameter max="200.0" min="1.0" name="C1" step="1.0E-4" use="false"/>
      <user-parameter max="200.0" min="1.0" name="C2" step="1.0E-4" use="false"/>
      <user-parameter max="1.0" min="0.0" name="Pressure" step="0.05" use="false"/>
      <user-parameter max="1.0" min="0.0" name="tgf-epithelial" step="0.05" use="false"/>
      <user-parameter max="200.0" min="0.0" name="V-min" step="1.0" use="false"/>
    </parameterframe>
    <variable-sets first-set="CTRL">
      <variable-set name="SCI">
        <variable name="pressure-interval" value="180.0"/>
        <variable name="initial-pressure" value="0.5"/>
        <variable name="dt" value="0.09999999999999999"/>
        <variable name="integration-steps" value="10.0"/>
        <variable name="V-min" value="40.0"/>
        <variable name="V-max" value="75.0"/>
        <variable name="R1" value="1.1853000000000002"/>
        <variable name="R2" value="0.8"/>
        <variable name="R3" value="8.275300000000001"/>
        <variable name="R4" value="210.0"/>
        <variable name="C1" value="50.0"/>
        <variable name="C2" value="10.0"/>
        <variable name="tnf-epithelial" value="0.1"/>
        <variable name="pressure-epithelial" value="0.8"/>
        <variable name="tgf-epithelial" value="0.1"/>
        <variable name="tnf-production" value="0.1"/>
        <variable name="mac-tgf-production" value="0.4"/>
        <variable name="mac-tnf-production" value="0.1"/>
        <variable name="macrophage-production" value="0.1"/>
        <variable name="oxygen-production" value="5.0"/>
        <variable name="healing-rate" value="0.1"/>
      </variable-set>
      <variable-set name="CTRL">
        <variable name="pressure-interval" value="180.0"/>
        <variable name="initial-pressure" value="0.5"/>
        <variable name="dt" value="0.09999999999999999"/>
        <variable name="integration-steps" value="10.0"/>
        <variable name="V-min" value="40.0"/>
        <variable name="V-max" value="85.0"/>
        <variable name="R1" value="0.1"/>
        <variable name="R2" value="7.49"/>
        <variable name="R3" value="13.8289"/>
        <variable name="R4" value="191.10000000000002"/>
        <variable name="C1" value="69.2829"/>
        <variable name="C2" value="14.446200000000001"/>
        <variable name="tnf-epithelial" value="0.1"/>
        <variable name="pressure-epithelial" value="0.8"/>
        <variable name="tgf-epithelial" value="0.1"/>
        <variable name="tnf-production" value="0.1"/>
        <variable name="mac-tgf-production" value="0.4"/>
        <variable name="mac-tnf-production" value="0.1"/>
        <variable name="macrophage-production" value="0.1"/>
        <variable name="oxygen-production" value="5.0"/>
        <variable name="healing-rate" value="0.1"/>
      </variable-set>
    </variable-sets>
    <renderframe control-state="0" dx="0.0" dy="0.0" location="Oxygen" rot-x="20.0" rot-y="30.0" zoom="1.0">
      <spacestyle auto-size="true" cell-xsize="10" cell-ysize="10" name="space" selected="true" swapXY="false"/>
      <datalayerstyle>
        <info color-weight="1.0" height-weight="0.0" style-name="oxygen"/>
      </datalayerstyle>
      <agentstyle alpha-function="4" alpha-function-value="0.0" bitmap-font-size="1.0" border="true" color-blending="false" draw-shape-with-image="false" dx-label="0.0" dy-label="0.0" label="false" label-color="0.0;0.0;0.0;1.0" label-height="100.0" label-width="100.0" modulate-label-color="false" modulate-label-size="false" modulate-size="true" name="BloodVessel" position="0" scale="1.0" stencil-function="0" stencil-mask="0" stencil-ref="0" text-alignment="Left" texture-env="0" transparency-coefficient="0.5" transparent="false" visible="false"/>
      <agentstyle alpha-function="4" alpha-function-value="0.0" bitmap-font-size="1.0" border="true" color-blending="false" draw-shape-with-image="false" dx-label="0.0" dy-label="0.0" label="false" label-color="0.0;0.0;0.0;1.0" label-height="100.0" label-width="100.0" modulate-label-color="false" modulate-label-size="false" modulate-size="true" name="EpithelialCell" position="1" scale="1.0" stencil-function="0" stencil-mask="0" stencil-ref="0" text-alignment="Left" texture-env="0" transparency-coefficient="0.5" transparent="false" visible="false"/>
      <agentstyle alpha-function="4" alpha-function-value="0.0" bitmap-font-size="1.0" border="true" color-blending="false" draw-shape-with-image="false" dx-label="0.0" dy-label="0.0" label="false" label-color="0.0;0.0;0.0;1.0" label-height="100.0" label-width="100.0" modulate-label-color="false" modulate-label-size="false" modulate-size="true" name="Macrophage" position="2" scale="1.0" stencil-function="0" stencil-mask="0" stencil-ref="0" text-alignment="Left" texture-env="0" transparency-coefficient="0.5" transparent="false" visible="false"/>
      <agentstyle alpha-function="4" alpha-function-value="0.0" bitmap-font-size="1.0" border="true" color-blending="false" draw-shape-with-image="false" dx-label="0.0" dy-label="0.0" label="false" label-color="0.0;0.0;0.0;1.0" label-height="100.0" label-width="100.0" modulate-label-color="false" modulate-label-size="false" modulate-size="true" name="CellAgent" position="3" scale="1.0" stencil-function="0" stencil-mask="0" stencil-ref="0" text-alignment="Left" texture-env="0" transparency-coefficient="0.5" transparent="false" visible="false"/>
    </renderframe>
    <data-layers>
      <datalayer color1="0.0;0.0;0.0" color2="1.0;0.0;0.0" name="tnf" val1="0.0" val2="1.0"/>
      <datalayer color1="0.0;0.0;0.0" color2="0.0;1.0;0.0" name="tgf" val1="0.0" val2="4.0"/>
      <datalayer color1="0.0;0.0;0.0" color2="1.0;0.0;1.0" name="pressure" val1="0.0" val2="1.0"/>
      <datalayer color1="0.0;0.0;0.0" color2="0.0;0.0;1.0" name="oxygen" val1="0.0" val2="1.5"/>
    </data-layers>
    <chart interval="0" label="tissue-health" location="tissue-health" name="tissue-health" variable="tissue-health"/>
    <chart interval="0" label="macrophage-number" location="macrophage-number" name="macrophage-number" variable="macrophage-number"/>
    <chart interval="0" label="total-pressure" location="total-pressure" name="total-pressure" variable="total-pressure"/>
    <chart interval="0" label="total-oxygen" location="total-oxygen" name="total-oxygen" variable="total-oxygen"/>
    <chart interval="0" label="I2" location="Blood Flow" name="Blood Flow" variable="test-I2"/>
    <chart interval="0" label="Normal Flow" location="Blood Flow" name="Blood Flow" variable="test-normal-flow"/>
    <control-panel delay="8" freq="0"/>
  </interface>
</spark>
