# Supplementary material for: Hybrid Equation/Agent-Based Model of Ischemia-Induced Hyperemia and Pressure Ulcer Formation Predicts Greater Propensity to Ulcerate in Subjects with Spinal Cord Injury
Source: PLoS Comput Biol. 2013 May 16;9(5):e1003070. doi: 10.1371/journal.pcbi.1003070 (PMC3656105; doi:10.1371/journal.pcbi.1003070)
Supplement: Dataset S3 — SPARK source codes of the hybrid model. (ZIP) [file pcbi.1003070.s003.zip › model/SCI-BloodVesselEq.xml]

<spark-project>
	<name>SCI-BloodVesselEq</name>
	<output-directory>output</output-directory>

	<files>
		<file>BloodVessel.spark</file>
		<file>CellAgent.spark</file>
		<file>EpithelialCell.spark</file>
		<file>Macrophage.spark</file>
		<file>Model.spark</file>
	</files>
</spark-project>
